# Supplementary material for: Heat Treatment Augments Antigen Detection of Dirofilaria immitis in Apparently Healthy Companion Dogs (3.8% to 7.3%): Insights from a Large-Scale Nationwide Survey across the United States
Source: Pathogens. 2024 Jan 6;13(1):56. doi: 10.3390/pathogens13010056 (PMC10818916; doi:10.3390/pathogens13010056)
Supplement: Supplementary file 1 [file pathogens-13-00056-s001.zip]

Archive with 1 entries (1 files):
- pathogens-2806292-supplementary.pdf
